# Supplementary material for: ﻿Phylogenetic position, supplementary description and phytochemical analysis of Camelliahekouensis (Theaceae), a critically endangered tree native to Hekou, Yunnan, China
Source: PhytoKeys. 2025 May 29;256:185–95. doi: 10.3897/phytokeys.256.149481 (PMC12142216; doi:10.3897/phytokeys.256.149481)
Supplement: XML Treatment for Camellia hekouensis [file phytokeys.256.149481-treatment1.xml]

<!DOCTYPE tp:taxon-treatment
  PUBLIC "-//TaxonX//DTD Taxonomic Treatment Publishing DTD v0 20100105//EN" "tax-treatment-NSO.dtd">
<tp:taxon-treatment xmlns:tp="http://www.plazi.org/taxpub"><tp:treatment-meta><kwd-group><label>Taxon classification</label><kwd>
                <named-content content-type="kingdom">Plantae</named-content>
              </kwd><kwd>
                <named-content content-type="order">Ericales</named-content>
              </kwd><kwd>
                <named-content content-type="family">Theaceae</named-content>
              </kwd></kwd-group><mixed-citation publication-type="journal"><person-group><name><surname>Zhao</surname><given-names>Dongwei</given-names></name><name><surname>Zhang</surname><given-names>Guiliang</given-names></name><name><surname>Yang</surname><given-names>Shixiong</given-names></name></person-group><article-title>﻿Phylogenetic position, supplementary description and phytochemical analysis of <italic><tp:taxon-name><tp:taxon-name-part taxon-name-part-type="genus" reg="Camellia">Camellia</tp:taxon-name-part><tp:taxon-name-part taxon-name-part-type="species" reg="hekouensis">hekouensis</tp:taxon-name-part></tp:taxon-name></italic> (<tp:taxon-name><tp:taxon-name-part taxon-name-part-type="family">Theaceae</tp:taxon-name-part></tp:taxon-name>), a critically endangered tree native to Hekou, Yunnan, China</article-title><source>PhytoKeys</source><day>29</day><month>05</month><year>2025</year><volume>256</volume><fpage>185</fpage><lpage>195</lpage><pub-id pub-id-type="doi">10.3897/phytokeys.256.149481</pub-id></mixed-citation></tp:treatment-meta><tp:nomenclature><label>﻿</label><tp:taxon-name>
              <object-id xmlns:xlink="http://www.w3.org/1999/xlink" content-type="arpha" xlink:type="simple">A6AACA57-E169-5535-9A9E-863D5D9D5AFD</object-id>
              <tp:taxon-name-part taxon-name-part-type="genus" reg="Camellia">Camellia</tp:taxon-name-part>
              <tp:taxon-name-part taxon-name-part-type="species" reg="hekouensis">hekouensis</tp:taxon-name-part>
            </tp:taxon-name><tp:taxon-authority>
              
                C.
              J.Wang &amp; G.S.Fan, Acta Bot. Yunnan. 10(3): 365. 1988.</tp:taxon-authority></tp:nomenclature><tp:treatment-sec sec-type="type material" id="SECID0ETZAE"><title>Type material.</title><p><bold><italic>Holotype</italic></bold>: China • Yunnan: Hekou, 450 m, 7 November 1986, <italic>C.J. Wang et al. 860235</italic> (SWFC!, Fig. <xref ref-type="fig" rid="F3">3</xref>; isotype: SWFC!).</p><fig id="F3" position="float" orientation="portrait"><object-id xmlns:xlink="http://www.w3.org/1999/xlink" content-type="doi" xlink:type="simple">10.3897/phytokeys.256.149481.figure3</object-id><object-id xmlns:xlink="http://www.w3.org/1999/xlink" content-type="arpha" xlink:type="simple">8B9177FD-CABE-5126-B260-19BE3EF3DBA3</object-id><label>Figure 3.</label><caption><p>Holotype of <italic><tp:taxon-name><tp:taxon-name-part taxon-name-part-type="genus" reg="Camellia">Camellia</tp:taxon-name-part><tp:taxon-name-part taxon-name-part-type="species" reg="hekouensis">hekouensis</tp:taxon-name-part></tp:taxon-name></italic> at SWFC. Photo: D.W. Zhao.</p></caption><graphic xmlns:xlink="http://www.w3.org/1999/xlink" xlink:href="phytokeys-256-185_article-149481__-g003.jpg" position="float" orientation="portrait" xlink:type="simple" id="oo_1341255.jpg"><uri content-type="original_file" xlink:type="simple">https://binary.pensoft.net/fig/1341255</uri></graphic></fig></tp:treatment-sec><tp:treatment-sec sec-type="description" id="SECID0EC2AE"><title>Description.</title><p>Trees or shrubs up to 7 m tall, evergreen. <bold><italic>Trunk</italic></bold> brownish grey, <bold><italic>new branchlets</italic></bold> and <bold><italic>terminal buds</italic></bold> glabrous. <bold><italic>Petioles</italic></bold> 5–15 mm long, glabrous; <bold><italic>leaf blades</italic></bold> elliptic, obovate to oblong, 10–22 × 3–8 cm, thinly coriaceous, abaxially yellowish green, adaxially dark green, shiny, glabrous on both surfaces, midrib and secondary veins abaxially elevated and adaxially impressed, secondary veins 10–17 on each side of midrib, base cuneate to obtuse, margin serrulate, apex acuminate to caudate. <bold><italic>Flowers</italic></bold> axillary, fragrant, solitary or up to 3 in a cluster, ca. 3 cm in diam. <bold><italic>Pedicels</italic></bold> 15–25 mm long. <bold><italic>Bracteoles</italic></bold> 3–4, alternate, persistent, deltate to ovate, 1–1.5 × 1.5–2 mm, glabrous on both surfaces. <bold><italic>Sepals</italic></bold> 5, deltate to sub-orbicular, 2.5–4 × 2–3 mm, glabrous on both surfaces, margin membranous and ciliolate. <bold><italic>Petals</italic></bold> 7–9 in 2 whorls, white, ovate, elliptic or obovate, 6–12 × 9–15 mm, glabrous on both surfaces, basally connate for 1–2 mm. <bold><italic>Stamens</italic></bold> 5–11 mm long; filaments light yellow, glabrous, basally connate for ca. 1 mm and outer filaments basally adnate to petals for 1–2 mm. <bold><italic>Ovary</italic></bold> ovoid, densely pubescent. <bold><italic>Styles</italic></bold> 3, distinct, 6–9 mm long, basally sparsely pubescent and gradually becoming glabrous apically. <bold><italic>Capsule</italic></bold> globose, 3–4 cm in diam., 1-loculed with 1 seed; pericarp 2–6 mm thick. <bold><italic>Seeds</italic></bold> fuscous, globose, 2–2.5 cm in diam., glabrous. Fig. <xref ref-type="fig" rid="F1">1</xref>.</p></tp:treatment-sec><tp:treatment-sec sec-type="phenology" id="SECID0EZ3AE"><title>Phenology.</title><p>Flowering December, fruiting August.</p></tp:treatment-sec><tp:treatment-sec sec-type="distribution" id="SECID0E53AE"><title>Distribution and habitat.</title><p><italic><tp:taxon-name><tp:taxon-name-part taxon-name-part-type="genus" reg="Camellia">Camellia</tp:taxon-name-part><tp:taxon-name-part taxon-name-part-type="species" reg="hekouensis">hekouensis</tp:taxon-name-part></tp:taxon-name></italic> is native to Hekou, Yunnan, China and occurs in the tropical evergreen forests at elevations of 290–800 m.</p></tp:treatment-sec><tp:treatment-sec sec-type="material" id="SECID0EP4AE"><title>Additional specimens examined.</title><p>Yunnan: • Hekou, Nanxi, 360–410 m, 21 December 1986, <italic>C.J. Wang &amp; L.S. Xie 904</italic> (KUN 694698); • Hekou, Nanxi, <named-content xmlns:xlink="http://www.w3.org/1999/xlink" content-type="dwc:verbatimCoordinates" xlink:type="simple"><named-content content-type="geo-json" specific-use="{&#34;type&#34;:&#34;Point&#34;,&#34;coordinates&#34;:[103.930000,22.680000]}" id="NCID0EA5AE" xlink:type="simple">22.68°N, 103.93°E</named-content></named-content>, 297 m, 27 November 2023, <italic>D.W. Zhao et al. 562</italic> (CSFI, equals to <italic>S.X. Yang et al. 7352</italic> at KUN); • same locality, 26 December 2023, <italic>S.X. Yang et al. 7360</italic> (KUN).</p></tp:treatment-sec><tp:treatment-sec><!--Section generated to contain objects referenced in tp:taxon-treatment.--><fig id="F1" position="float" orientation="portrait"><object-id xmlns:xlink="http://www.w3.org/1999/xlink" content-type="doi" xlink:type="simple">10.3897/phytokeys.256.149481.figure1</object-id><object-id xmlns:xlink="http://www.w3.org/1999/xlink" content-type="arpha" xlink:type="simple">60E231D1-88ED-5FC8-9572-3434162D97D0</object-id><label>Figure 1.</label><caption><p><italic><tp:taxon-name><tp:taxon-name-part taxon-name-part-type="genus" reg="Camellia">Camellia</tp:taxon-name-part><tp:taxon-name-part taxon-name-part-type="species" reg="hekouensis">hekouensis</tp:taxon-name-part></tp:taxon-name></italic><bold>A</bold> habit of the previously misidentified “last living tree” <bold>B</bold> the tree was found to have died at the end of 2024 <bold>C</bold> branches and leaves <bold>D</bold> adaxial surface of a leaf <bold>E</bold> flowers <bold>F</bold> a dissected flower 1 bracteoles 2 sepals 3 petals 4 androecium 5 pedicel, receptacle and gynoecium <bold>G</bold> dry ovary <bold>H</bold> capsule <bold>I</bold> a dissected capsule with a single seed. Photos: S.X. Yang (<bold>A, B, F, G</bold>); D.W. Zhao (<bold>C, D</bold>); G.L. Zhang (<bold>E, H, I</bold>). Scale bars: 5 cm (<bold>D</bold>); 2 cm (<bold>E</bold>, <bold>F, H</bold>); 1 mm (<bold>G</bold>); 1 cm (<bold>I</bold>).</p></caption><graphic xmlns:xlink="http://www.w3.org/1999/xlink" xlink:href="phytokeys-256-185_article-149481__-g001.jpg" position="float" orientation="portrait" xlink:type="simple" id="oo_1341253.jpg"><uri content-type="original_file" xlink:type="simple">https://binary.pensoft.net/fig/1341253</uri></graphic></fig></tp:treatment-sec></tp:taxon-treatment>
