# Supplementary material for: ﻿Phylogenetic position, supplementary description and phytochemical analysis of Camelliahekouensis (Theaceae), a critically endangered tree native to Hekou, Yunnan, China
Source: PhytoKeys. 2025 May 29;256:185–95. doi: 10.3897/phytokeys.256.149481 (PMC12142216; doi:10.3897/phytokeys.256.149481)
Supplement: Supplementary material 1 — Samples used in the study [file phytokeys-256-185_article-149481__-s001.xlsx]

## Sheet: Sheet1
Taxa	Lab ID	Voucher specimen	Herbarium	Locality	Notes	RPB2 intron 11–15, GenBank accession number	RPB2 intron 23, GenBank accession number	waxy, GenBank accession number	DNA data source
Camellia amplexicaulis	100(1)	Zhao et al. 100(1)	TCD	Vietnam, Vinh Phuc, Tam Dao	Planted.	MZ457114	MZ488641	MZ488743	Zhao et al., 2023. J Syst Evol, 61: 356–368.
Camellia amplexifolia	172(1)	Zhao 172(1)	TCD	China, Guangxi, Nanning, Guangxi Forestry Research Institute	Planted.	MZ457145	MZ488673	MZ488775	Zhao et al., 2023. J Syst Evol, 61: 356–368.
Camellia caudata	106(2)	Zhao et al. 106(2)	TCD	Vietnam, Vinh Phuc, Tam Dao	Wild	MZ457119	MZ488646	MZ488748	Zhao et al., 2023. J Syst Evol, 61: 356–368.
Camellia connata	94	Zhao et al. 94	BKF, KUN, TCD	Thailand, Chiang Mai, Mae Chaem, Doi Inthanon National Park	Wild	MZ457205	MZ488734	MZ488835	Zhao et al., 2023. J Syst Evol, 61: 356–368.
Camellia corallina	G60	Yahara V2613	FU	Vietnam, Thua Thien Hue, Bach Ma	Wild	MZ457211	MZ488740	MZ488841	Zhao et al., 2023. J Syst Evol, 61: 356–368.
Camellia cuspidata	304	Zhao 304	TCD	China, Zhejiang, Jinhua, International Camellia Species Garden	Planted	MZ457201	MZ488730	MZ488831	Zhao et al., 2023. J Syst Evol, 61: 356–368.
Camellia dilinhensis	120	DL 12.10.01	DLU	Vietnam, Lam Dong, Bao Loc	Planted	MZ457132	MZ488659	MZ488761	Zhao et al., 2023. J Syst Evol, 61: 356–368.
Camellia dormoyana	121(1)	Zhao et al. 121(1)	TCD	Vietnam, Lam Dong, Bao Loc	Planted	MZ457133	MZ488660	MZ488762	Zhao et al., 2023. J Syst Evol, 61: 356–368.
Camellia flava	179	Zhao 179	TCD	China, Guangxi, Nanning, Guangxi Forestry Research Institute	Planted	MZ457147	MZ488675	MZ488777	Zhao et al., 2023. J Syst Evol, 61: 356–368.
Camellia furfuracea	104	Zhao et al. 104	TCD	Vietnam, Vinh Phuc, Tam Dao	Wild	MZ457117	MZ488644	MZ488746	Zhao et al., 2023. J Syst Evol, 61: 356–368.
Camellia gracilipes	G69	Tagane V3721	FU	Vietnam, Ha Tinh, Vu Quang	Wild	MZ457212	MZ488741	MZ488842	Zhao et al., 2023. J Syst Evol, 61: 356–368.
Camellia granthamiana	244	Zhao 244	TCD	China, Zhejiang, Jinhua, International Camellia Species Garden	Planted	MZ457169	MZ488697	MZ488799	Zhao et al., 2023. J Syst Evol, 61: 356–368.
Camellia grijsii	280(2)	Zhao 280(2)	TCD	China, Zhejiang, Jinhua, International Camellia Species Garden	Planted	MZ457188	MZ488716	MZ488818	Zhao et al., 2023. J Syst Evol, 61: 356–368.
Camellia hekouensis	562	Zhao et al. 562	CSFI, KUN	China, Yunnan, Hekou	Wild	PV091697	PV091700	PV091701	This study.
Camellia hongkongensis	242(1)	Zhao & Yu 242(1)	TCD	China, Zhejiang, Jinhua, Zhuma	Planted	MZ457168	MZ488696	MZ488798	Zhao et al., 2023. J Syst Evol, 61: 356–368.
Camellia ilicifolia	288	Zhao 288	TCD	China, Zhejiang, Jinhua, International Camellia Species Garden	Planted	MZ457193	MZ488721	MZ488823	Zhao et al., 2023. J Syst Evol, 61: 356–368.
Camellia indochinensis	208(1)	Zhao & Jiang 208(1)	TCD	China, Guangxi, Nanning, Golden Camellia Park	Planted	MZ457158	MZ488686	MZ488788	Zhao et al., 2023. J Syst Evol, 61: 356–368.
Camellia japonica	240	Zhao & Yu 240	TCD	China, Zhejiang, Jinhua, Zhuma	Planted	MZ457167	MZ488695	MZ488797	Zhao et al., 2023. J Syst Evol, 61: 356–368.
Camellia kissi	137	Zhao et al. 137	BKF, KKU, KUN, TCD	Thailand, Khon Kaen, Phu Wiang, Tap Phaya Suea Waterfall	Wild	MZ457137	MZ488664	MZ488766	Zhao et al., 2023. J Syst Evol, 61: 356–368.
Camellia krempfii	122(1)	Zhao et al. 122(1)	TCD	Vietnam, Lam Dong, Bao Loc	Planted	MZ457134	MZ488661	MZ488763	Zhao et al., 2023. J Syst Evol, 61: 356–368.
Camellia lanceolata	G104	Yoshikawa s.n.	TCD	Japan, Osaka, Toyonaka	Planted	MZ457207	MZ488736	MZ488837	Zhao et al., 2023. J Syst Evol, 61: 356–368.
Camellia longii	118(1)	Zhao & Luong 118(1)	TCD	Vietnam, Lam Dong, Dalat, Dalat University	Planted	MZ457130	MZ488657	MZ488759	Zhao et al., 2023. J Syst Evol, 61: 356–368.
Camellia longipedicellata	251(1)	Zhao 251(1)	TCD	China, Zhejiang, Jinhua, International Camellia Species Garden	Planted	MZ457174	MZ488702	MZ488804	Zhao et al., 2023. J Syst Evol, 61: 356–368.
Camellia longissima	140	Zhao et al. 153	TCD	China, Guangxi, Nanning, Guangxi Oil Camellia Germplasm Banks	Planted	MZ457139	MZ488666	MZ488768	Zhao et al., 2023. J Syst Evol, 61: 356–368.
Camellia mairei	287	Zhao 287	TCD	China, Zhejiang, Jinhua, International Camellia Species Garden	Planted	MZ457192	MZ488720	MZ488822	Zhao et al., 2023. J Syst Evol, 61: 356–368.
Camellia oleifera	169(2)	Zhao et al. 169(2)	TCD	China, Guangxi, Nanning, Guangxi Oil Camellia Germplasm Banks	Planted	MZ457144	MZ488672	MZ488774	Zhao et al., 2023. J Syst Evol, 61: 356–368.
Camellia petelotii	108	Zhao et al. 108	TCD	Vietnam, Vinh Phuc, Tam Dao	Planted	MZ457121	MZ488648	MZ488750	Zhao et al., 2023. J Syst Evol, 61: 356–368.
Camellia pilosperma	173(1)	Zhao 173(1)	TCD	China, Guangxi, Nanning, Guangxi Forestry Research Institute	Planted	MZ457146	MZ488674	MZ488776	Zhao et al., 2023. J Syst Evol, 61: 356–368.
Camellia piquetiana	123	Zhao et al. 123	TCD	Vietnam, Lam Dong, Bao Loc	Planted	MZ457135	MZ488662	MZ488764	Zhao et al., 2023. J Syst Evol, 61: 356–368.
Camellia pubicosta	107(1)	Zhao et al. 107(1)	TCD	Vietnam, Vinh Phuc, Tam Dao	Wild	PV091698	PV091699	PV091702	This study.
Camellia pubicosta	107(3)	Zhao et al. 107(3)	TCD	Vietnam, Vinh Phuc, Tam Dao	Wild	MZ457120	MZ488647	MZ488749	Zhao et al., 2023. J Syst Evol, 61: 356–368.
Camellia pubipetala	206(1)	Zhao & Jiang 206(1)	TCD	China, Guangxi, Nanning, Golden Camellia Park	Planted	MZ457156	MZ488684	MZ488786	Zhao et al., 2023. J Syst Evol, 61: 356–368.
Camellia rubriflora	113(1)	Zhao et al. 113(1)	TCD	Vietnam, Vinh Phuc, Tam Dao	Planted	MZ457126	MZ488653	MZ488755	Zhao et al., 2023. J Syst Evol, 61: 356–368.
Camellia sinensis	305	Zhao & Chen 305	TCD	China, Zhejiang, Hangzhou, Tea Research Institute	Planted	MZ457202	MZ488731	MZ488832	Zhao et al., 2023. J Syst Evol, 61: 356–368.
Camellia sonthaiensis	119	DL 13.04.01	DLU	Vietnam, Lam Dong, Bao Loc	Planted	MZ457131	MZ488658	MZ488760	Zhao et al., 2023. J Syst Evol, 61: 356–368.
Camellia tachangensis	282(1)	Zhao 282(1)	TCD	China, Zhejiang, Jinhua, International Camellia Species Garden	Planted	MZ457189	MZ488717	MZ488819	Zhao et al., 2023. J Syst Evol, 61: 356–368.
Camellia vidalii	124	Zhao & Luong 124	TCD	Vietnam, Lam Dong, Bao Loc, Dambri Waterfall	Wild	MZ457136	MZ488663	MZ488765	Zhao et al., 2023. J Syst Evol, 61: 356–368.
Polyspora axillaris	2	Zhao et al. 2	TCD	Thailand, Loei, Phurea, Phuluang Wildlife Sanctuary	Wild	MZ457153	MZ488681	MZ488783	Zhao et al., 2023. J Syst Evol, 61: 356–368.
Pyrenaria garrettiana	76	Zhao et al. 76	BKF, KUN, TCD	Thailand, Chiang Mai, Mae Chaem, Doi Inthanon National Park	Wild	MZ457204	MZ488733	MZ488834	Zhao et al., 2023. J Syst Evol, 61: 356–368.
